# Supplementary material for: An efficient method for the construction of artificial, concatemeric DNA, RNA and proteins with genetically programmed functions, using a novel, vector-enzymatic DNA fragment amplification-expression technology
Source: MethodsX. 2020 Sep 21;7:101070. doi: 10.1016/j.mex.2020.101070 (PMC7551362; doi:10.1016/j.mex.2020.101070)
Supplement: Supplementary file 1 [file mmc1.zip]

Archive with 14 entries (14 files):
- pACYC184.gbk
- pAMP1_A.gbk
- pAMP1_B.gbk
- pAMP1_C.gbk
- pAMP1_HisA.gbk
- pAMP1_HisA_HBVep_1.gbk
- pAMP1_HisB.gbk
- pAMP1_HisC.gbk
- pET21AMP_HisA.gbk
- pET-28a(+).gbk
- pET28AMP_MalE.gbk
- pET28AMP_PhoA.gbk
- pET28AMP_SapI-Ubq.gbk
- pRZ4737.gbk
