# Supplementary material for: An efficient method for the construction of artificial, concatemeric DNA, RNA and proteins with genetically programmed functions, using a novel, vector-enzymatic DNA fragment amplification-expression technology
Source: MethodsX. 2020 Sep 21;7:101070. doi: 10.1016/j.mex.2020.101070 (PMC7551362; doi:10.1016/j.mex.2020.101070)
Supplement: Supplementary file 1 [file mmc1.zip › pAMP1_A.gbk]

LOCUS       Exported                2985 bp ds-DNA     circular SYN 28-JAN-2019
DEFINITION  .
ACCESSION   .
VERSION     .
KEYWORDS    .
SOURCE      synthetic DNA construct
  ORGANISM  synthetic DNA construct
REFERENCE   1  (bases 1 to 2985)
  AUTHORS   xxx
  TITLE     Direct Submission
  JOURNAL   Exported Jan 28, 2019 from SnapGene 4.2.11
            http://www.snapgene.com
FEATURES             Location/Qualifiers
     source          1..2985
                     /organism="synthetic DNA construct"
                     /mol_type="other DNA"
                     /note="color: #ffffff"
     misc_feature    1..66
                     /label=PR-OR
                     /note="color: #ff0000; direction: RIGHT"
     primer_bind     30..53
                     /label=Fnest3
                     /note="color: black; sequence: CGTGCGTGTTGACTATTTTACCTC"
     misc_feature    92..137
                     /label=DNA amplification-expression module
                     /note="color: #3366ff"
     primer_bind     complement(200..221)
                     /label=Rnest2
                     /note="color: black; sequence: CCCTTAAACGCCTGGTGCTACG"
     CDS             complement(245..904)
                     /codon_start=1
                     /gene="cat"
                     /product="chloramphenicol acetyltransferase"
                     /label=CmR
                     /note="confers resistance to chloramphenicol"
                     /note="color: #ccffcc"
                     /translation="MEKKITGYTTVDISQWHRKEHFEAFQSVAQCTYNQTVQLDITAFL
                     KTVKKNKHKFYPAFIHILARLMNAHPEFRMAMKDGELVIWDSVHPCYTVFHEQTETFSS
                     LWSEYHDDFRQFLHIYSQDVACYGENLAYFPKGFIENMFFVSANPWVSFTSFDLNVANM
                     DNFFAPVFTMGKYYTQGDKVLMPLAIQVHHAVCDGFHVGRMLNELQQYCDEWQGGA"
     promoter        complement(905..1007)
                     /label=cat promoter
                     /note="promoter of the E. coli cat gene"
                     /note="color: #ffffff; direction: LEFT"
     rep_origin      complement(1533..2078)
                     /direction=LEFT
                     /label=p15A ori
                     /note="Plasmids containing the medium-copy-number p15A 
                     origin of replication can be propagated in E. coli cells 
                     that contain a second plasmid with the colE1 origin."
                     /note="color: #ccffcc"
     misc_feature    complement(2262..2975)
                     /label=cI857
                     /note="color: #99ccff; direction: LEFT"
ORIGIN
        1 tatcaccgca agggataaat atctaacacc gtgcgtgttg actattttac ctctggcggt
       61 gataatggtt gcatgtacta aggaggttgt tcatgcgctc ttcacccggg cccagaagag
      121 ctaagtaagt aagagctcga cccggtcgaa tttgctttcg aatttctgcc attcatccgc
      181 ttattatcac ttattcaggc gtagcaccag gcgtttaagg gcaccaataa ctgccttaaa
      241 aaaattacgc cccgccctgc cactcatcgc agtactgttg taattcatta agcattctgc
      301 cgacatggaa gccatcacag acggcatgat gaacctgaat cgccagcggc atcagcacct
      361 tgtcgccttg cgtataatat ttgcccatgg tgaaaacggg ggcgaagaag ttgtccatat
      421 tggccacgtt taaatcaaaa ctggtgaaac tcacccaggg attggctgag acgaaaaaca
      481 tattctcaat aaacccttta gggaaatagg ccaggttttc accgtaacac gccacatctt
      541 gcgaatatat gtgtagaaac tgccggaaat cgtcgtggta ttcactccag agcgatgaaa
      601 acgtttcagt ttgctcatgg aaaacggtgt aacaagggtg aacactatcc catatcacca
      661 gctcaccgtc tttcattgcc atacggaatt ccggatgagc attcatcagg cgggcaagaa
      721 tgtgaataaa ggccggataa aacttgtgct tatttttctt tacggtcttt aaaaaggccg
      781 taatatccag ctgaacggtc tggttatagg tacattgagc aactgactga aatgcctcaa
      841 aatgttcttt acgatgccat tgggatatat caacggtggt atatccagtg atttttttct
      901 ccattttagc ttccttagct cctgaaaatc tcgataactc aaaaaatacg cccggtagtg
      961 atcttatttc attatggtga aagttggaac ctcttacgtg ccgatcaacg tctcattttc
     1021 gccaaaagtt ggcccagggc ttcccggtat caacagggac accaggattt atttattctg
     1081 cgaagtgatc ttccgtcaca ggtatttatt cggcgcaaag tgcgtcgggt gatgctgcca
     1141 acttactgat ttagtgtatg atggtgtttt tgaggtgctc cagtggcttc tgtttctatc
     1201 agctgtccct cctgttcagc tactgacggg gtggtgcgta acggcaaaag caccgccgga
     1261 catcagcgct agcggagtgt atactggctt actatgttgg cactgatgag ggtgtcagtg
     1321 aagtgcttca tgtggcagga gaaaaaaggc tgcaccggtg cgtcagcaga atatgtgata
     1381 caggatatat tccgcttcct cgctcactga ctcgctacgc tcggtcgttc gactgcggcg
     1441 agcggaaatg gcttacgaac ggggcggaga tttcctggaa gatgccagga agatacttaa
     1501 cagggaagtg agagggccgc ggcaaagccg tttttccata ggctccgccc ccctgacaag
     1561 catcacgaaa tctgacgctc aaatcagtgg tggcgaaacc cgacaggact ataaagatac
     1621 caggcgtttc cccctggcgg ctccctcgtg cgctctcctg ttcctgcctt tcggtttacc
     1681 ggtgtcattc cgctgttatg gccgcgtttg tctcattcca cgcctgacac tcagttccgg
     1741 gtaggcagtt cgctccaagc tggactgtat gcacgaaccc cccgttcagt ccgaccgctg
     1801 cgccttatcc ggtaactatc gtcttgagtc caacccggaa agacatgcaa aagcaccact
     1861 ggcagcagcc actggtaatt gatttagagg agttagtctt gaagtcatgc gccggttaag
     1921 gctaaactga aaggacaagt tttggtgact gcgctcctcc aagccagtta cctcggttca
     1981 aagagttggt agctcagaga accttcgaaa aaccgccctg caaggcggtt ttttcgtttt
     2041 cagagcaaga gattacgcgc agaccaaaac gatctcaaga agatcatctt attaatcaga
     2101 taaaatattt ctagatttca gtgcaattta tctcttcaaa tgtagcacct gaagtcagcc
     2161 ccatacgata taagttgtaa ttctcatgtt tgacagcatg ccatcgatcg cgatcttgct
     2221 caattgttat cagctatgcg ccgaccagaa caccttgccg atcagccaaa cgtctcttca
     2281 ggccactgac tagcgataac tttccccaca acggaacaac tctcattgca tgggatcatt
     2341 gggtactgtg ggtttagtgg ttgtaaaaac acctgaccgc tatccctgat cagtttcttg
     2401 aaggtaaact catcaccccc aagtctggct atgcagaaat cacctggctc aacagcctgc
     2461 tcagggtcaa cgagaattaa cattccgtca ggaaagcttg gcttggagcc tgttggtgcg
     2521 gtcatggaat taccttcaac ctcaagccag aatgcagaat cactggcttt tttggttgtg
     2581 cttacccatc tctccgcatc acctttggta aaggttctaa gctcaggtga gaacatccct
     2641 gcctgaacat gagaaaaaac agggtactca tactcacttc taagtgacgg ctgcatacta
     2701 accgcttcat acatctcgta gatttctctg gcgattgaag ggctaaattc ttcaacgcta
     2761 actttgagaa tttttgcaag caatgcggcg ttataagcat ttaatgcatt gatgccatta
     2821 aataaagcac caacgcctga ctgccccatc cccatcttgt ctgcgacaga ttcctgggat
     2881 aagccaagtt catttttctt tttttcataa attgctttaa ggcgacgtgc gtcctcaagc
     2941 tgctcttgtg ttaatggttt cttttttgtg ctcatacgtt aaatc
//
