# Supplementary material for: An efficient method for the construction of artificial, concatemeric DNA, RNA and proteins with genetically programmed functions, using a novel, vector-enzymatic DNA fragment amplification-expression technology
Source: MethodsX. 2020 Sep 21;7:101070. doi: 10.1016/j.mex.2020.101070 (PMC7551362; doi:10.1016/j.mex.2020.101070)
Supplement: Supplementary file 1 [file mmc1.zip › pAMP1_B.gbk]

LOCUS       Exported                2984 bp ds-DNA     circular SYN 28-JAN-2019
DEFINITION  .
ACCESSION   .
VERSION     .
KEYWORDS    pAMP1_B
SOURCE      synthetic DNA construct
  ORGANISM  synthetic DNA construct
REFERENCE   1  (bases 1 to 2984)
  AUTHORS   xxx
  TITLE     Direct Submission
  JOURNAL   Exported Jan 28, 2019 from SnapGene 4.2.11
            http://www.snapgene.com
FEATURES             Location/Qualifiers
     source          1..2984
                     /organism="synthetic DNA construct"
                     /mol_type="other DNA"
                     /note="color: #ffffff"
     misc_feature    1..66
                     /label=PR-OR
                     /note="color: #ff0000; direction: RIGHT"
     misc_feature    92..136
                     /label=DNA amplification-expression module
                     /note="color: #3366ff"
     CDS             complement(244..903)
                     /codon_start=1
                     /gene="cat"
                     /product="chloramphenicol acetyltransferase"
                     /label=CmR
                     /note="confers resistance to chloramphenicol"
                     /note="color: #ccffcc"
                     /translation="MEKKITGYTTVDISQWHRKEHFEAFQSVAQCTYNQTVQLDITAFL
                     KTVKKNKHKFYPAFIHILARLMNAHPEFRMAMKDGELVIWDSVHPCYTVFHEQTETFSS
                     LWSEYHDDFRQFLHIYSQDVACYGENLAYFPKGFIENMFFVSANPWVSFTSFDLNVANM
                     DNFFAPVFTMGKYYTQGDKVLMPLAIQVHHAVCDGFHVGRMLNELQQYCDEWQGGA"
     promoter        complement(904..1006)
                     /label=cat promoter
                     /note="promoter of the E. coli cat gene"
                     /note="color: #ffffff; direction: LEFT"
     rep_origin      complement(1532..2077)
                     /direction=LEFT
                     /label=p15A ori
                     /note="Plasmids containing the medium-copy-number p15A 
                     origin of replication can be propagated in E. coli cells 
                     that contain a second plasmid with the colE1 origin."
                     /note="color: #ccffcc"
     misc_feature    complement(2261..2974)
                     /label=cI857
                     /note="color: #99ccff; direction: LEFT"
ORIGIN
        1 tatcaccgca agggataaat atctaacacc gtgcgtgttg actattttac ctctggcggt
       61 gataatggtt gcatgtacta aggaggttgt tcatggctct tcacccgggc ccagaagagc
      121 taagtaagta agagctcgac ccggtcgaat ttgctttcga atttctgcca ttcatccgct
      181 tattatcact tattcaggcg tagcaccagg cgtttaaggg caccaataac tgccttaaaa
      241 aaattacgcc ccgccctgcc actcatcgca gtactgttgt aattcattaa gcattctgcc
      301 gacatggaag ccatcacaga cggcatgatg aacctgaatc gccagcggca tcagcacctt
      361 gtcgccttgc gtataatatt tgcccatggt gaaaacgggg gcgaagaagt tgtccatatt
      421 ggccacgttt aaatcaaaac tggtgaaact cacccaggga ttggctgaga cgaaaaacat
      481 attctcaata aaccctttag ggaaataggc caggttttca ccgtaacacg ccacatcttg
      541 cgaatatatg tgtagaaact gccggaaatc gtcgtggtat tcactccaga gcgatgaaaa
      601 cgtttcagtt tgctcatgga aaacggtgta acaagggtga acactatccc atatcaccag
      661 ctcaccgtct ttcattgcca tacggaattc cggatgagca ttcatcaggc gggcaagaat
      721 gtgaataaag gccggataaa acttgtgctt atttttcttt acggtcttta aaaaggccgt
      781 aatatccagc tgaacggtct ggttataggt acattgagca actgactgaa atgcctcaaa
      841 atgttcttta cgatgccatt gggatatatc aacggtggta tatccagtga tttttttctc
      901 cattttagct tccttagctc ctgaaaatct cgataactca aaaaatacgc ccggtagtga
      961 tcttatttca ttatggtgaa agttggaacc tcttacgtgc cgatcaacgt ctcattttcg
     1021 ccaaaagttg gcccagggct tcccggtatc aacagggaca ccaggattta tttattctgc
     1081 gaagtgatct tccgtcacag gtatttattc ggcgcaaagt gcgtcgggtg atgctgccaa
     1141 cttactgatt tagtgtatga tggtgttttt gaggtgctcc agtggcttct gtttctatca
     1201 gctgtccctc ctgttcagct actgacgggg tggtgcgtaa cggcaaaagc accgccggac
     1261 atcagcgcta gcggagtgta tactggctta ctatgttggc actgatgagg gtgtcagtga
     1321 agtgcttcat gtggcaggag aaaaaaggct gcaccggtgc gtcagcagaa tatgtgatac
     1381 aggatatatt ccgcttcctc gctcactgac tcgctacgct cggtcgttcg actgcggcga
     1441 gcggaaatgg cttacgaacg gggcggagat ttcctggaag atgccaggaa gatacttaac
     1501 agggaagtga gagggccgcg gcaaagccgt ttttccatag gctccgcccc cctgacaagc
     1561 atcacgaaat ctgacgctca aatcagtggt ggcgaaaccc gacaggacta taaagatacc
     1621 aggcgtttcc ccctggcggc tccctcgtgc gctctcctgt tcctgccttt cggtttaccg
     1681 gtgtcattcc gctgttatgg ccgcgtttgt ctcattccac gcctgacact cagttccggg
     1741 taggcagttc gctccaagct ggactgtatg cacgaacccc ccgttcagtc cgaccgctgc
     1801 gccttatccg gtaactatcg tcttgagtcc aacccggaaa gacatgcaaa agcaccactg
     1861 gcagcagcca ctggtaattg atttagagga gttagtcttg aagtcatgcg ccggttaagg
     1921 ctaaactgaa aggacaagtt ttggtgactg cgctcctcca agccagttac ctcggttcaa
     1981 agagttggta gctcagagaa ccttcgaaaa accgccctgc aaggcggttt tttcgttttc
     2041 agagcaagag attacgcgca gaccaaaacg atctcaagaa gatcatctta ttaatcagat
     2101 aaaatatttc tagatttcag tgcaatttat ctcttcaaat gtagcacctg aagtcagccc
     2161 catacgatat aagttgtaat tctcatgttt gacagcatgc catcgatcgc gatcttgctc
     2221 aattgttatc agctatgcgc cgaccagaac accttgccga tcagccaaac gtctcttcag
     2281 gccactgact agcgataact ttccccacaa cggaacaact ctcattgcat gggatcattg
     2341 ggtactgtgg gtttagtggt tgtaaaaaca cctgaccgct atccctgatc agtttcttga
     2401 aggtaaactc atcaccccca agtctggcta tgcagaaatc acctggctca acagcctgct
     2461 cagggtcaac gagaattaac attccgtcag gaaagcttgg cttggagcct gttggtgcgg
     2521 tcatggaatt accttcaacc tcaagccaga atgcagaatc actggctttt ttggttgtgc
     2581 ttacccatct ctccgcatca cctttggtaa aggttctaag ctcaggtgag aacatccctg
     2641 cctgaacatg agaaaaaaca gggtactcat actcacttct aagtgacggc tgcatactaa
     2701 ccgcttcata catctcgtag atttctctgg cgattgaagg gctaaattct tcaacgctaa
     2761 ctttgagaat ttttgcaagc aatgcggcgt tataagcatt taatgcattg atgccattaa
     2821 ataaagcacc aacgcctgac tgccccatcc ccatcttgtc tgcgacagat tcctgggata
     2881 agccaagttc atttttcttt ttttcataaa ttgctttaag gcgacgtgcg tcctcaagct
     2941 gctcttgtgt taatggtttc ttttttgtgc tcatacgtta aatc
//
