# Supplementary material for: An efficient method for the construction of artificial, concatemeric DNA, RNA and proteins with genetically programmed functions, using a novel, vector-enzymatic DNA fragment amplification-expression technology
Source: MethodsX. 2020 Sep 21;7:101070. doi: 10.1016/j.mex.2020.101070 (PMC7551362; doi:10.1016/j.mex.2020.101070)
Supplement: Supplementary file 1 [file mmc1.zip › pAMP1_C.gbk]

LOCUS       Exported                2986 bp ds-DNA     circular SYN 28-JAN-2019
DEFINITION  .
ACCESSION   .
VERSION     .
KEYWORDS    .
SOURCE      synthetic DNA construct
  ORGANISM  synthetic DNA construct
REFERENCE   1  (bases 1 to 2986)
  AUTHORS   xxx
  TITLE     Direct Submission
  JOURNAL   Exported Jan 28, 2019 from SnapGene 4.2.11
            http://www.snapgene.com
FEATURES             Location/Qualifiers
     source          1..2986
                     /organism="synthetic DNA construct"
                     /mol_type="other DNA"
                     /note="color: #ffffff"
     misc_feature    1..66
                     /label=PR-OR
                     /note="color: #ff0000; direction: RIGHT"
     misc_feature    92..138
                     /label=DNA amplification-expression module
                     /note="color: #3366ff"
     CDS             complement(246..905)
                     /codon_start=1
                     /gene="cat"
                     /product="chloramphenicol acetyltransferase"
                     /label=CmR
                     /note="confers resistance to chloramphenicol"
                     /note="color: #ccffcc"
                     /translation="MEKKITGYTTVDISQWHRKEHFEAFQSVAQCTYNQTVQLDITAFL
                     KTVKKNKHKFYPAFIHILARLMNAHPEFRMAMKDGELVIWDSVHPCYTVFHEQTETFSS
                     LWSEYHDDFRQFLHIYSQDVACYGENLAYFPKGFIENMFFVSANPWVSFTSFDLNVANM
                     DNFFAPVFTMGKYYTQGDKVLMPLAIQVHHAVCDGFHVGRMLNELQQYCDEWQGGA"
     promoter        complement(906..1008)
                     /label=cat promoter
                     /note="promoter of the E. coli cat gene"
                     /note="color: #ffffff; direction: LEFT"
     rep_origin      complement(1534..2079)
                     /direction=LEFT
                     /label=p15A ori
                     /note="Plasmids containing the medium-copy-number p15A 
                     origin of replication can be propagated in E. coli cells 
                     that contain a second plasmid with the colE1 origin."
                     /note="color: #ccffcc"
     misc_feature    complement(2263..2976)
                     /label=cI857
                     /note="color: #99ccff; direction: LEFT"
ORIGIN
        1 tatcaccgca agggataaat atctaacacc gtgcgtgttg actattttac ctctggcggt
       61 gataatggtt gcatgtacta aggaggttgt tcatgccgct cttcacccgg gcccagaaga
      121 gctaagtaag taagagctcg acccggtcga atttgctttc gaatttctgc cattcatccg
      181 cttattatca cttattcagg cgtagcacca ggcgtttaag ggcaccaata actgccttaa
      241 aaaaattacg ccccgccctg ccactcatcg cagtactgtt gtaattcatt aagcattctg
      301 ccgacatgga agccatcaca gacggcatga tgaacctgaa tcgccagcgg catcagcacc
      361 ttgtcgcctt gcgtataata tttgcccatg gtgaaaacgg gggcgaagaa gttgtccata
      421 ttggccacgt ttaaatcaaa actggtgaaa ctcacccagg gattggctga gacgaaaaac
      481 atattctcaa taaacccttt agggaaatag gccaggtttt caccgtaaca cgccacatct
      541 tgcgaatata tgtgtagaaa ctgccggaaa tcgtcgtggt attcactcca gagcgatgaa
      601 aacgtttcag tttgctcatg gaaaacggtg taacaagggt gaacactatc ccatatcacc
      661 agctcaccgt ctttcattgc catacggaat tccggatgag cattcatcag gcgggcaaga
      721 atgtgaataa aggccggata aaacttgtgc ttatttttct ttacggtctt taaaaaggcc
      781 gtaatatcca gctgaacggt ctggttatag gtacattgag caactgactg aaatgcctca
      841 aaatgttctt tacgatgcca ttgggatata tcaacggtgg tatatccagt gatttttttc
      901 tccattttag cttccttagc tcctgaaaat ctcgataact caaaaaatac gcccggtagt
      961 gatcttattt cattatggtg aaagttggaa cctcttacgt gccgatcaac gtctcatttt
     1021 cgccaaaagt tggcccaggg cttcccggta tcaacaggga caccaggatt tatttattct
     1081 gcgaagtgat cttccgtcac aggtatttat tcggcgcaaa gtgcgtcggg tgatgctgcc
     1141 aacttactga tttagtgtat gatggtgttt ttgaggtgct ccagtggctt ctgtttctat
     1201 cagctgtccc tcctgttcag ctactgacgg ggtggtgcgt aacggcaaaa gcaccgccgg
     1261 acatcagcgc tagcggagtg tatactggct tactatgttg gcactgatga gggtgtcagt
     1321 gaagtgcttc atgtggcagg agaaaaaagg ctgcaccggt gcgtcagcag aatatgtgat
     1381 acaggatata ttccgcttcc tcgctcactg actcgctacg ctcggtcgtt cgactgcggc
     1441 gagcggaaat ggcttacgaa cggggcggag atttcctgga agatgccagg aagatactta
     1501 acagggaagt gagagggccg cggcaaagcc gtttttccat aggctccgcc cccctgacaa
     1561 gcatcacgaa atctgacgct caaatcagtg gtggcgaaac ccgacaggac tataaagata
     1621 ccaggcgttt ccccctggcg gctccctcgt gcgctctcct gttcctgcct ttcggtttac
     1681 cggtgtcatt ccgctgttat ggccgcgttt gtctcattcc acgcctgaca ctcagttccg
     1741 ggtaggcagt tcgctccaag ctggactgta tgcacgaacc ccccgttcag tccgaccgct
     1801 gcgccttatc cggtaactat cgtcttgagt ccaacccgga aagacatgca aaagcaccac
     1861 tggcagcagc cactggtaat tgatttagag gagttagtct tgaagtcatg cgccggttaa
     1921 ggctaaactg aaaggacaag ttttggtgac tgcgctcctc caagccagtt acctcggttc
     1981 aaagagttgg tagctcagag aaccttcgaa aaaccgccct gcaaggcggt tttttcgttt
     2041 tcagagcaag agattacgcg cagaccaaaa cgatctcaag aagatcatct tattaatcag
     2101 ataaaatatt tctagatttc agtgcaattt atctcttcaa atgtagcacc tgaagtcagc
     2161 cccatacgat ataagttgta attctcatgt ttgacagcat gccatcgatc gcgatcttgc
     2221 tcaattgtta tcagctatgc gccgaccaga acaccttgcc gatcagccaa acgtctcttc
     2281 aggccactga ctagcgataa ctttccccac aacggaacaa ctctcattgc atgggatcat
     2341 tgggtactgt gggtttagtg gttgtaaaaa cacctgaccg ctatccctga tcagtttctt
     2401 gaaggtaaac tcatcacccc caagtctggc tatgcagaaa tcacctggct caacagcctg
     2461 ctcagggtca acgagaatta acattccgtc aggaaagctt ggcttggagc ctgttggtgc
     2521 ggtcatggaa ttaccttcaa cctcaagcca gaatgcagaa tcactggctt ttttggttgt
     2581 gcttacccat ctctccgcat cacctttggt aaaggttcta agctcaggtg agaacatccc
     2641 tgcctgaaca tgagaaaaaa cagggtactc atactcactt ctaagtgacg gctgcatact
     2701 aaccgcttca tacatctcgt agatttctct ggcgattgaa gggctaaatt cttcaacgct
     2761 aactttgaga atttttgcaa gcaatgcggc gttataagca tttaatgcat tgatgccatt
     2821 aaataaagca ccaacgcctg actgccccat ccccatcttg tctgcgacag attcctggga
     2881 taagccaagt tcatttttct ttttttcata aattgcttta aggcgacgtg cgtcctcaag
     2941 ctgctcttgt gttaatggtt tcttttttgt gctcatacgt taaatc
//
