# Supplementary material for: An efficient method for the construction of artificial, concatemeric DNA, RNA and proteins with genetically programmed functions, using a novel, vector-enzymatic DNA fragment amplification-expression technology
Source: MethodsX. 2020 Sep 21;7:101070. doi: 10.1016/j.mex.2020.101070 (PMC7551362; doi:10.1016/j.mex.2020.101070)
Supplement: Supplementary file 1 [file mmc1.zip › pAMP1_HisA.gbk]

LOCUS       Exported                3003 bp ds-DNA     circular SYN 28-JAN-2019
DEFINITION  .
ACCESSION   .
VERSION     .
KEYWORDS    pAMP1-HisA
SOURCE      synthetic DNA construct
  ORGANISM  synthetic DNA construct
REFERENCE   1  (bases 1 to 3003)
  AUTHORS   xxx
  TITLE     Direct Submission
  JOURNAL   Exported Jan 28, 2019 from SnapGene 4.2.11
            http://www.snapgene.com
FEATURES             Location/Qualifiers
     source          1..3003
                     /organism="synthetic DNA construct"
                     /mol_type="other DNA"
                     /note="color: #ffffff"
     misc_feature    1..66
                     /label=PR-OR
                     /note="color: #ff0000; direction: RIGHT"
     misc_feature    92..155
                     /label=DNA amplification-expression module
                     /label=amplification module
                     /note="color: #3366ff"
     CDS             complement(263..922)
                     /codon_start=1
                     /gene="cat"
                     /product="chloramphenicol acetyltransferase"
                     /label=CmR
                     /note="confers resistance to chloramphenicol"
                     /note="color: #ccffcc"
                     /translation="MEKKITGYTTVDISQWHRKEHFEAFQSVAQCTYNQTVQLDITAFL
                     KTVKKNKHKFYPAFIHILARLMNAHPEFRMAMKDGELVIWDSVHPCYTVFHEQTETFSS
                     LWSEYHDDFRQFLHIYSQDVACYGENLAYFPKGFIENMFFVSANPWVSFTSFDLNVANM
                     DNFFAPVFTMGKYYTQGDKVLMPLAIQVHHAVCDGFHVGRMLNELQQYCDEWQGGA"
     promoter        complement(923..1025)
                     /label=cat promoter
                     /note="promoter of the E. coli cat gene"
                     /note="color: #ffffff; direction: LEFT"
     rep_origin      complement(1551..2096)
                     /direction=LEFT
                     /label=p15A ori
                     /note="Plasmids containing the medium-copy-number p15A 
                     origin of replication can be propagated in E. coli cells 
                     that contain a second plasmid with the colE1 origin."
                     /note="color: #ccffcc"
     misc_feature    complement(2280..2993)
                     /label=cI857
                     /note="color: #99ccff; direction: LEFT"
ORIGIN
        1 tatcaccgca agggataaat atctaacacc gtgcgtgttg actattttac ctctggcggt
       61 gataatggtt gcatgtacta aggaggttgt tcatgcacca ccaccaccac cacagctctt
      121 cacccgggcc cagaagagct aagtaagtaa gagctcgacc cggtcgaatt tgctttcgaa
      181 tttctgccat tcatccgctt attatcactt attcaggcgt agcaccaggc gtttaagggc
      241 accaataact gccttaaaaa aattacgccc cgccctgcca ctcatcgcag tactgttgta
      301 attcattaag cattctgccg acatggaagc catcacagac ggcatgatga acctgaatcg
      361 ccagcggcat cagcaccttg tcgccttgcg tataatattt gcccatggtg aaaacggggg
      421 cgaagaagtt gtccatattg gccacgttta aatcaaaact ggtgaaactc acccagggat
      481 tggctgagac gaaaaacata ttctcaataa accctttagg gaaataggcc aggttttcac
      541 cgtaacacgc cacatcttgc gaatatatgt gtagaaactg ccggaaatcg tcgtggtatt
      601 cactccagag cgatgaaaac gtttcagttt gctcatggaa aacggtgtaa caagggtgaa
      661 cactatccca tatcaccagc tcaccgtctt tcattgccat acggaattcc ggatgagcat
      721 tcatcaggcg ggcaagaatg tgaataaagg ccggataaaa cttgtgctta tttttcttta
      781 cggtctttaa aaaggccgta atatccagct gaacggtctg gttataggta cattgagcaa
      841 ctgactgaaa tgcctcaaaa tgttctttac gatgccattg ggatatatca acggtggtat
      901 atccagtgat ttttttctcc attttagctt ccttagctcc tgaaaatctc gataactcaa
      961 aaaatacgcc cggtagtgat cttatttcat tatggtgaaa gttggaacct cttacgtgcc
     1021 gatcaacgtc tcattttcgc caaaagttgg cccagggctt cccggtatca acagggacac
     1081 caggatttat ttattctgcg aagtgatctt ccgtcacagg tatttattcg gcgcaaagtg
     1141 cgtcgggtga tgctgccaac ttactgattt agtgtatgat ggtgtttttg aggtgctcca
     1201 gtggcttctg tttctatcag ctgtccctcc tgttcagcta ctgacggggt ggtgcgtaac
     1261 ggcaaaagca ccgccggaca tcagcgctag cggagtgtat actggcttac tatgttggca
     1321 ctgatgaggg tgtcagtgaa gtgcttcatg tggcaggaga aaaaaggctg caccggtgcg
     1381 tcagcagaat atgtgataca ggatatattc cgcttcctcg ctcactgact cgctacgctc
     1441 ggtcgttcga ctgcggcgag cggaaatggc ttacgaacgg ggcggagatt tcctggaaga
     1501 tgccaggaag atacttaaca gggaagtgag agggccgcgg caaagccgtt tttccatagg
     1561 ctccgccccc ctgacaagca tcacgaaatc tgacgctcaa atcagtggtg gcgaaacccg
     1621 acaggactat aaagatacca ggcgtttccc cctggcggct ccctcgtgcg ctctcctgtt
     1681 cctgcctttc ggtttaccgg tgtcattccg ctgttatggc cgcgtttgtc tcattccacg
     1741 cctgacactc agttccgggt aggcagttcg ctccaagctg gactgtatgc acgaaccccc
     1801 cgttcagtcc gaccgctgcg ccttatccgg taactatcgt cttgagtcca acccggaaag
     1861 acatgcaaaa gcaccactgg cagcagccac tggtaattga tttagaggag ttagtcttga
     1921 agtcatgcgc cggttaaggc taaactgaaa ggacaagttt tggtgactgc gctcctccaa
     1981 gccagttacc tcggttcaaa gagttggtag ctcagagaac cttcgaaaaa ccgccctgca
     2041 aggcggtttt ttcgttttca gagcaagaga ttacgcgcag accaaaacga tctcaagaag
     2101 atcatcttat taatcagata aaatatttct agatttcagt gcaatttatc tcttcaaatg
     2161 tagcacctga agtcagcccc atacgatata agttgtaatt ctcatgtttg acagcatgcc
     2221 atcgatcgcg atcttgctca attgttatca gctatgcgcc gaccagaaca ccttgccgat
     2281 cagccaaacg tctcttcagg ccactgacta gcgataactt tccccacaac ggaacaactc
     2341 tcattgcatg ggatcattgg gtactgtggg tttagtggtt gtaaaaacac ctgaccgcta
     2401 tccctgatca gtttcttgaa ggtaaactca tcacccccaa gtctggctat gcagaaatca
     2461 cctggctcaa cagcctgctc agggtcaacg agaattaaca ttccgtcagg aaagcttggc
     2521 ttggagcctg ttggtgcggt catggaatta ccttcaacct caagccagaa tgcagaatca
     2581 ctggcttttt tggttgtgct tacccatctc tccgcatcac ctttggtaaa ggttctaagc
     2641 tcaggtgaga acatccctgc ctgaacatga gaaaaaacag ggtactcata ctcacttcta
     2701 agtgacggct gcatactaac cgcttcatac atctcgtaga tttctctggc gattgaaggg
     2761 ctaaattctt caacgctaac tttgagaatt tttgcaagca atgcggcgtt ataagcattt
     2821 aatgcattga tgccattaaa taaagcacca acgcctgact gccccatccc catcttgtct
     2881 gcgacagatt cctgggataa gccaagttca tttttctttt tttcataaat tgctttaagg
     2941 cgacgtgcgt cctcaagctg ctcttgtgtt aatggtttct tttttgtgct catacgttaa
     3001 atc
//
