# Supplementary material for: An efficient method for the construction of artificial, concatemeric DNA, RNA and proteins with genetically programmed functions, using a novel, vector-enzymatic DNA fragment amplification-expression technology
Source: MethodsX. 2020 Sep 21;7:101070. doi: 10.1016/j.mex.2020.101070 (PMC7551362; doi:10.1016/j.mex.2020.101070)
Supplement: Supplementary file 1 [file mmc1.zip › pAMP1_HisA_HBVep_1.gbk]

LOCUS       Exported                3024 bp ds-DNA     circular SYN 28-JAN-2019
DEFINITION  .
ACCESSION   .
VERSION     .
KEYWORDS    pAMP1-HisA_HBVepitope
SOURCE      synthetic DNA construct
  ORGANISM  synthetic DNA construct
REFERENCE   1  (bases 1 to 3024)
  AUTHORS   xxx
  TITLE     Direct Submission
  JOURNAL   Exported Jan 28, 2019 from SnapGene 4.2.11
            http://www.snapgene.com
FEATURES             Location/Qualifiers
     source          1..3024
                     /organism="synthetic DNA construct"
                     /mol_type="other DNA"
                     /note="color: #ffffff"
     misc_feature    1..66
                     /label=PR-OR
                     /note="color: #ff0000; direction: RIGHT"
     misc_feature    92..125
                     /label=DNA amplification-expression module
                     /label=amplification module
                     /note="color: #3366ff"
     CDS             93..167
                     /codon_start=1
                     /label=HBV epitope
                     /note="This feature has 4 segments:
                        1:  93 .. 113 / #ffff00 / His-tag
                        2: 114 .. 125 / #ffffff
                        3: 126 .. 146 / #999999 / HBV epitope
                        4: 147 .. 167 / #ffffff"
                     /translation="MHHHHHHSSSPTKPTDGNGPRRAK"
     misc_feature    126..146
                     /label=HBV epitope
                     /note="color: #999999"
     misc_feature    147..176
                     /label=.
                     /note="color: #3366ff"
     CDS             complement(284..943)
                     /codon_start=1
                     /gene="cat"
                     /product="chloramphenicol acetyltransferase"
                     /label=CmR
                     /note="confers resistance to chloramphenicol"
                     /note="color: #ccffcc"
                     /translation="MEKKITGYTTVDISQWHRKEHFEAFQSVAQCTYNQTVQLDITAFL
                     KTVKKNKHKFYPAFIHILARLMNAHPEFRMAMKDGELVIWDSVHPCYTVFHEQTETFSS
                     LWSEYHDDFRQFLHIYSQDVACYGENLAYFPKGFIENMFFVSANPWVSFTSFDLNVANM
                     DNFFAPVFTMGKYYTQGDKVLMPLAIQVHHAVCDGFHVGRMLNELQQYCDEWQGGA"
     promoter        complement(944..1046)
                     /label=cat promoter
                     /note="promoter of the E. coli cat gene"
                     /note="color: #ffffff; direction: LEFT"
     rep_origin      complement(1572..2117)
                     /direction=LEFT
                     /label=p15A ori
                     /note="Plasmids containing the medium-copy-number p15A 
                     origin of replication can be propagated in E. coli cells 
                     that contain a second plasmid with the colE1 origin."
                     /note="color: #ccffcc"
     misc_feature    complement(2301..3014)
                     /label=cI857
                     /note="color: #99ccff; direction: LEFT"
ORIGIN
        1 tatcaccgca agggataaat atctaacacc gtgcgtgttg actattttac ctctggcggt
       61 gataatggtt gcatgtacta aggaggttgt tcatgcacca ccaccaccac cacagctctt
      121 cacccaccaa accgaccgac ggtaacgggc ccagaagagc taagtaagta agagctcgac
      181 ccggtcgaat ttgctttcga atttctgcca ttcatccgct tattatcact tattcaggcg
      241 tagcaccagg cgtttaaggg caccaataac tgccttaaaa aaattacgcc ccgccctgcc
      301 actcatcgca gtactgttgt aattcattaa gcattctgcc gacatggaag ccatcacaga
      361 cggcatgatg aacctgaatc gccagcggca tcagcacctt gtcgccttgc gtataatatt
      421 tgcccatggt gaaaacgggg gcgaagaagt tgtccatatt ggccacgttt aaatcaaaac
      481 tggtgaaact cacccaggga ttggctgaga cgaaaaacat attctcaata aaccctttag
      541 ggaaataggc caggttttca ccgtaacacg ccacatcttg cgaatatatg tgtagaaact
      601 gccggaaatc gtcgtggtat tcactccaga gcgatgaaaa cgtttcagtt tgctcatgga
      661 aaacggtgta acaagggtga acactatccc atatcaccag ctcaccgtct ttcattgcca
      721 tacggaattc cggatgagca ttcatcaggc gggcaagaat gtgaataaag gccggataaa
      781 acttgtgctt atttttcttt acggtcttta aaaaggccgt aatatccagc tgaacggtct
      841 ggttataggt acattgagca actgactgaa atgcctcaaa atgttcttta cgatgccatt
      901 gggatatatc aacggtggta tatccagtga tttttttctc cattttagct tccttagctc
      961 ctgaaaatct cgataactca aaaaatacgc ccggtagtga tcttatttca ttatggtgaa
     1021 agttggaacc tcttacgtgc cgatcaacgt ctcattttcg ccaaaagttg gcccagggct
     1081 tcccggtatc aacagggaca ccaggattta tttattctgc gaagtgatct tccgtcacag
     1141 gtatttattc ggcgcaaagt gcgtcgggtg atgctgccaa cttactgatt tagtgtatga
     1201 tggtgttttt gaggtgctcc agtggcttct gtttctatca gctgtccctc ctgttcagct
     1261 actgacgggg tggtgcgtaa cggcaaaagc accgccggac atcagcgcta gcggagtgta
     1321 tactggctta ctatgttggc actgatgagg gtgtcagtga agtgcttcat gtggcaggag
     1381 aaaaaaggct gcaccggtgc gtcagcagaa tatgtgatac aggatatatt ccgcttcctc
     1441 gctcactgac tcgctacgct cggtcgttcg actgcggcga gcggaaatgg cttacgaacg
     1501 gggcggagat ttcctggaag atgccaggaa gatacttaac agggaagtga gagggccgcg
     1561 gcaaagccgt ttttccatag gctccgcccc cctgacaagc atcacgaaat ctgacgctca
     1621 aatcagtggt ggcgaaaccc gacaggacta taaagatacc aggcgtttcc ccctggcggc
     1681 tccctcgtgc gctctcctgt tcctgccttt cggtttaccg gtgtcattcc gctgttatgg
     1741 ccgcgtttgt ctcattccac gcctgacact cagttccggg taggcagttc gctccaagct
     1801 ggactgtatg cacgaacccc ccgttcagtc cgaccgctgc gccttatccg gtaactatcg
     1861 tcttgagtcc aacccggaaa gacatgcaaa agcaccactg gcagcagcca ctggtaattg
     1921 atttagagga gttagtcttg aagtcatgcg ccggttaagg ctaaactgaa aggacaagtt
     1981 ttggtgactg cgctcctcca agccagttac ctcggttcaa agagttggta gctcagagaa
     2041 ccttcgaaaa accgccctgc aaggcggttt tttcgttttc agagcaagag attacgcgca
     2101 gaccaaaacg atctcaagaa gatcatctta ttaatcagat aaaatatttc tagatttcag
     2161 tgcaatttat ctcttcaaat gtagcacctg aagtcagccc catacgatat aagttgtaat
     2221 tctcatgttt gacagcatgc catcgatcgc gatcttgctc aattgttatc agctatgcgc
     2281 cgaccagaac accttgccga tcagccaaac gtctcttcag gccactgact agcgataact
     2341 ttccccacaa cggaacaact ctcattgcat gggatcattg ggtactgtgg gtttagtggt
     2401 tgtaaaaaca cctgaccgct atccctgatc agtttcttga aggtaaactc atcaccccca
     2461 agtctggcta tgcagaaatc acctggctca acagcctgct cagggtcaac gagaattaac
     2521 attccgtcag gaaagcttgg cttggagcct gttggtgcgg tcatggaatt accttcaacc
     2581 tcaagccaga atgcagaatc actggctttt ttggttgtgc ttacccatct ctccgcatca
     2641 cctttggtaa aggttctaag ctcaggtgag aacatccctg cctgaacatg agaaaaaaca
     2701 gggtactcat actcacttct aagtgacggc tgcatactaa ccgcttcata catctcgtag
     2761 atttctctgg cgattgaagg gctaaattct tcaacgctaa ctttgagaat ttttgcaagc
     2821 aatgcggcgt tataagcatt taatgcattg atgccattaa ataaagcacc aacgcctgac
     2881 tgccccatcc ccatcttgtc tgcgacagat tcctgggata agccaagttc atttttcttt
     2941 ttttcataaa ttgctttaag gcgacgtgcg tcctcaagct gctcttgtgt taatggtttc
     3001 ttttttgtgc tcatacgtta aatc
//
