# Supplementary material for: An efficient method for the construction of artificial, concatemeric DNA, RNA and proteins with genetically programmed functions, using a novel, vector-enzymatic DNA fragment amplification-expression technology
Source: MethodsX. 2020 Sep 21;7:101070. doi: 10.1016/j.mex.2020.101070 (PMC7551362; doi:10.1016/j.mex.2020.101070)
Supplement: Supplementary file 1 [file mmc1.zip › pAMP1_HisB.gbk]

LOCUS       Exported                3002 bp ds-DNA     circular SYN 28-JAN-2019
DEFINITION  .
ACCESSION   .
VERSION     .
KEYWORDS    .
SOURCE      synthetic DNA construct
  ORGANISM  synthetic DNA construct
REFERENCE   1  (bases 1 to 3002)
  AUTHORS   xxx
  TITLE     Direct Submission
  JOURNAL   Exported Jan 28, 2019 from SnapGene 4.2.11
            http://www.snapgene.com
FEATURES             Location/Qualifiers
     source          1..3002
                     /organism="synthetic DNA construct"
                     /mol_type="other DNA"
                     /note="color: #ffffff"
     misc_feature    1..66
                     /label=PR-OR
                     /note="color: #ff0000; direction: RIGHT"
     misc_feature    92..154
                     /label=DNA amplification-expression module
                     /note="color: #3366ff"
     CDS             complement(262..921)
                     /codon_start=1
                     /gene="cat"
                     /product="chloramphenicol acetyltransferase"
                     /label=CmR
                     /note="confers resistance to chloramphenicol"
                     /note="color: #ccffcc"
                     /translation="MEKKITGYTTVDISQWHRKEHFEAFQSVAQCTYNQTVQLDITAFL
                     KTVKKNKHKFYPAFIHILARLMNAHPEFRMAMKDGELVIWDSVHPCYTVFHEQTETFSS
                     LWSEYHDDFRQFLHIYSQDVACYGENLAYFPKGFIENMFFVSANPWVSFTSFDLNVANM
                     DNFFAPVFTMGKYYTQGDKVLMPLAIQVHHAVCDGFHVGRMLNELQQYCDEWQGGA"
     promoter        complement(922..1024)
                     /label=cat promoter
                     /note="promoter of the E. coli cat gene"
                     /note="color: #ffffff; direction: LEFT"
     rep_origin      complement(1550..2095)
                     /direction=LEFT
                     /label=p15A ori
                     /note="Plasmids containing the medium-copy-number p15A 
                     origin of replication can be propagated in E. coli cells 
                     that contain a second plasmid with the colE1 origin."
                     /note="color: #ccffcc"
     misc_feature    complement(2279..2992)
                     /label=cI857
                     /note="color: #99ccff; direction: LEFT"
ORIGIN
        1 tatcaccgca agggataaat atctaacacc gtgcgtgttg actattttac ctctggcggt
       61 gataatggtt gcatgtacta aggaggttgt tcatgcacca ccaccaccac cacgctcttc
      121 acccgggccc agaagagcta agtaagtaag agctcgaccc ggtcgaattt gctttcgaat
      181 ttctgccatt catccgctta ttatcactta ttcaggcgta gcaccaggcg tttaagggca
      241 ccaataactg ccttaaaaaa attacgcccc gccctgccac tcatcgcagt actgttgtaa
      301 ttcattaagc attctgccga catggaagcc atcacagacg gcatgatgaa cctgaatcgc
      361 cagcggcatc agcaccttgt cgccttgcgt ataatatttg cccatggtga aaacgggggc
      421 gaagaagttg tccatattgg ccacgtttaa atcaaaactg gtgaaactca cccagggatt
      481 ggctgagacg aaaaacatat tctcaataaa ccctttaggg aaataggcca ggttttcacc
      541 gtaacacgcc acatcttgcg aatatatgtg tagaaactgc cggaaatcgt cgtggtattc
      601 actccagagc gatgaaaacg tttcagtttg ctcatggaaa acggtgtaac aagggtgaac
      661 actatcccat atcaccagct caccgtcttt cattgccata cggaattccg gatgagcatt
      721 catcaggcgg gcaagaatgt gaataaaggc cggataaaac ttgtgcttat ttttctttac
      781 ggtctttaaa aaggccgtaa tatccagctg aacggtctgg ttataggtac attgagcaac
      841 tgactgaaat gcctcaaaat gttctttacg atgccattgg gatatatcaa cggtggtata
      901 tccagtgatt tttttctcca ttttagcttc cttagctcct gaaaatctcg ataactcaaa
      961 aaatacgccc ggtagtgatc ttatttcatt atggtgaaag ttggaacctc ttacgtgccg
     1021 atcaacgtct cattttcgcc aaaagttggc ccagggcttc ccggtatcaa cagggacacc
     1081 aggatttatt tattctgcga agtgatcttc cgtcacaggt atttattcgg cgcaaagtgc
     1141 gtcgggtgat gctgccaact tactgattta gtgtatgatg gtgtttttga ggtgctccag
     1201 tggcttctgt ttctatcagc tgtccctcct gttcagctac tgacggggtg gtgcgtaacg
     1261 gcaaaagcac cgccggacat cagcgctagc ggagtgtata ctggcttact atgttggcac
     1321 tgatgagggt gtcagtgaag tgcttcatgt ggcaggagaa aaaaggctgc accggtgcgt
     1381 cagcagaata tgtgatacag gatatattcc gcttcctcgc tcactgactc gctacgctcg
     1441 gtcgttcgac tgcggcgagc ggaaatggct tacgaacggg gcggagattt cctggaagat
     1501 gccaggaaga tacttaacag ggaagtgaga gggccgcggc aaagccgttt ttccataggc
     1561 tccgcccccc tgacaagcat cacgaaatct gacgctcaaa tcagtggtgg cgaaacccga
     1621 caggactata aagataccag gcgtttcccc ctggcggctc cctcgtgcgc tctcctgttc
     1681 ctgcctttcg gtttaccggt gtcattccgc tgttatggcc gcgtttgtct cattccacgc
     1741 ctgacactca gttccgggta ggcagttcgc tccaagctgg actgtatgca cgaacccccc
     1801 gttcagtccg accgctgcgc cttatccggt aactatcgtc ttgagtccaa cccggaaaga
     1861 catgcaaaag caccactggc agcagccact ggtaattgat ttagaggagt tagtcttgaa
     1921 gtcatgcgcc ggttaaggct aaactgaaag gacaagtttt ggtgactgcg ctcctccaag
     1981 ccagttacct cggttcaaag agttggtagc tcagagaacc ttcgaaaaac cgccctgcaa
     2041 ggcggttttt tcgttttcag agcaagagat tacgcgcaga ccaaaacgat ctcaagaaga
     2101 tcatcttatt aatcagataa aatatttcta gatttcagtg caatttatct cttcaaatgt
     2161 agcacctgaa gtcagcccca tacgatataa gttgtaattc tcatgtttga cagcatgcca
     2221 tcgatcgcga tcttgctcaa ttgttatcag ctatgcgccg accagaacac cttgccgatc
     2281 agccaaacgt ctcttcaggc cactgactag cgataacttt ccccacaacg gaacaactct
     2341 cattgcatgg gatcattggg tactgtgggt ttagtggttg taaaaacacc tgaccgctat
     2401 ccctgatcag tttcttgaag gtaaactcat cacccccaag tctggctatg cagaaatcac
     2461 ctggctcaac agcctgctca gggtcaacga gaattaacat tccgtcagga aagcttggct
     2521 tggagcctgt tggtgcggtc atggaattac cttcaacctc aagccagaat gcagaatcac
     2581 tggctttttt ggttgtgctt acccatctct ccgcatcacc tttggtaaag gttctaagct
     2641 caggtgagaa catccctgcc tgaacatgag aaaaaacagg gtactcatac tcacttctaa
     2701 gtgacggctg catactaacc gcttcataca tctcgtagat ttctctggcg attgaagggc
     2761 taaattcttc aacgctaact ttgagaattt ttgcaagcaa tgcggcgtta taagcattta
     2821 atgcattgat gccattaaat aaagcaccaa cgcctgactg ccccatcccc atcttgtctg
     2881 cgacagattc ctgggataag ccaagttcat ttttcttttt ttcataaatt gctttaaggc
     2941 gacgtgcgtc ctcaagctgc tcttgtgtta atggtttctt ttttgtgctc atacgttaaa
     3001 tc
//
