# Supplementary material for: An efficient method for the construction of artificial, concatemeric DNA, RNA and proteins with genetically programmed functions, using a novel, vector-enzymatic DNA fragment amplification-expression technology
Source: MethodsX. 2020 Sep 21;7:101070. doi: 10.1016/j.mex.2020.101070 (PMC7551362; doi:10.1016/j.mex.2020.101070)
Supplement: Supplementary file 1 [file mmc1.zip › pAMP1_HisC.gbk]

LOCUS       Exported                3004 bp ds-DNA     circular SYN 28-JAN-2019
DEFINITION  .
ACCESSION   .
VERSION     .
KEYWORDS    .
SOURCE      synthetic DNA construct
  ORGANISM  synthetic DNA construct
REFERENCE   1  (bases 1 to 3004)
  AUTHORS   xxx
  TITLE     Direct Submission
  JOURNAL   Exported Jan 28, 2019 from SnapGene 4.2.11
            http://www.snapgene.com
FEATURES             Location/Qualifiers
     source          1..3004
                     /organism="synthetic DNA construct"
                     /mol_type="other DNA"
                     /note="color: #ffffff"
     misc_feature    1..66
                     /label=PR-OR
                     /note="color: #ff0000; direction: RIGHT"
     misc_feature    92..156
                     /label=DNA amplification-expression module
                     /note="color: #3366ff"
     CDS             complement(264..923)
                     /codon_start=1
                     /gene="cat"
                     /product="chloramphenicol acetyltransferase"
                     /label=CmR
                     /note="confers resistance to chloramphenicol"
                     /note="color: #ccffcc"
                     /translation="MEKKITGYTTVDISQWHRKEHFEAFQSVAQCTYNQTVQLDITAFL
                     KTVKKNKHKFYPAFIHILARLMNAHPEFRMAMKDGELVIWDSVHPCYTVFHEQTETFSS
                     LWSEYHDDFRQFLHIYSQDVACYGENLAYFPKGFIENMFFVSANPWVSFTSFDLNVANM
                     DNFFAPVFTMGKYYTQGDKVLMPLAIQVHHAVCDGFHVGRMLNELQQYCDEWQGGA"
     promoter        complement(924..1026)
                     /label=cat promoter
                     /note="promoter of the E. coli cat gene"
                     /note="color: #ffffff; direction: LEFT"
     rep_origin      complement(1552..2097)
                     /direction=LEFT
                     /label=p15A ori
                     /note="Plasmids containing the medium-copy-number p15A 
                     origin of replication can be propagated in E. coli cells 
                     that contain a second plasmid with the colE1 origin."
                     /note="color: #ccffcc"
     misc_feature    complement(2281..2994)
                     /label=cI857
                     /note="color: #99ccff; direction: LEFT"
ORIGIN
        1 tatcaccgca agggataaat atctaacacc gtgcgtgttg actattttac ctctggcggt
       61 gataatggtt gcatgtacta aggaggttgt tcatgcacca ccaccaccac cacccgctct
      121 tcacccgggc ccagaagagc taagtaagta agagctcgac ccggtcgaat ttgctttcga
      181 atttctgcca ttcatccgct tattatcact tattcaggcg tagcaccagg cgtttaaggg
      241 caccaataac tgccttaaaa aaattacgcc ccgccctgcc actcatcgca gtactgttgt
      301 aattcattaa gcattctgcc gacatggaag ccatcacaga cggcatgatg aacctgaatc
      361 gccagcggca tcagcacctt gtcgccttgc gtataatatt tgcccatggt gaaaacgggg
      421 gcgaagaagt tgtccatatt ggccacgttt aaatcaaaac tggtgaaact cacccaggga
      481 ttggctgaga cgaaaaacat attctcaata aaccctttag ggaaataggc caggttttca
      541 ccgtaacacg ccacatcttg cgaatatatg tgtagaaact gccggaaatc gtcgtggtat
      601 tcactccaga gcgatgaaaa cgtttcagtt tgctcatgga aaacggtgta acaagggtga
      661 acactatccc atatcaccag ctcaccgtct ttcattgcca tacggaattc cggatgagca
      721 ttcatcaggc gggcaagaat gtgaataaag gccggataaa acttgtgctt atttttcttt
      781 acggtcttta aaaaggccgt aatatccagc tgaacggtct ggttataggt acattgagca
      841 actgactgaa atgcctcaaa atgttcttta cgatgccatt gggatatatc aacggtggta
      901 tatccagtga tttttttctc cattttagct tccttagctc ctgaaaatct cgataactca
      961 aaaaatacgc ccggtagtga tcttatttca ttatggtgaa agttggaacc tcttacgtgc
     1021 cgatcaacgt ctcattttcg ccaaaagttg gcccagggct tcccggtatc aacagggaca
     1081 ccaggattta tttattctgc gaagtgatct tccgtcacag gtatttattc ggcgcaaagt
     1141 gcgtcgggtg atgctgccaa cttactgatt tagtgtatga tggtgttttt gaggtgctcc
     1201 agtggcttct gtttctatca gctgtccctc ctgttcagct actgacgggg tggtgcgtaa
     1261 cggcaaaagc accgccggac atcagcgcta gcggagtgta tactggctta ctatgttggc
     1321 actgatgagg gtgtcagtga agtgcttcat gtggcaggag aaaaaaggct gcaccggtgc
     1381 gtcagcagaa tatgtgatac aggatatatt ccgcttcctc gctcactgac tcgctacgct
     1441 cggtcgttcg actgcggcga gcggaaatgg cttacgaacg gggcggagat ttcctggaag
     1501 atgccaggaa gatacttaac agggaagtga gagggccgcg gcaaagccgt ttttccatag
     1561 gctccgcccc cctgacaagc atcacgaaat ctgacgctca aatcagtggt ggcgaaaccc
     1621 gacaggacta taaagatacc aggcgtttcc ccctggcggc tccctcgtgc gctctcctgt
     1681 tcctgccttt cggtttaccg gtgtcattcc gctgttatgg ccgcgtttgt ctcattccac
     1741 gcctgacact cagttccggg taggcagttc gctccaagct ggactgtatg cacgaacccc
     1801 ccgttcagtc cgaccgctgc gccttatccg gtaactatcg tcttgagtcc aacccggaaa
     1861 gacatgcaaa agcaccactg gcagcagcca ctggtaattg atttagagga gttagtcttg
     1921 aagtcatgcg ccggttaagg ctaaactgaa aggacaagtt ttggtgactg cgctcctcca
     1981 agccagttac ctcggttcaa agagttggta gctcagagaa ccttcgaaaa accgccctgc
     2041 aaggcggttt tttcgttttc agagcaagag attacgcgca gaccaaaacg atctcaagaa
     2101 gatcatctta ttaatcagat aaaatatttc tagatttcag tgcaatttat ctcttcaaat
     2161 gtagcacctg aagtcagccc catacgatat aagttgtaat tctcatgttt gacagcatgc
     2221 catcgatcgc gatcttgctc aattgttatc agctatgcgc cgaccagaac accttgccga
     2281 tcagccaaac gtctcttcag gccactgact agcgataact ttccccacaa cggaacaact
     2341 ctcattgcat gggatcattg ggtactgtgg gtttagtggt tgtaaaaaca cctgaccgct
     2401 atccctgatc agtttcttga aggtaaactc atcaccccca agtctggcta tgcagaaatc
     2461 acctggctca acagcctgct cagggtcaac gagaattaac attccgtcag gaaagcttgg
     2521 cttggagcct gttggtgcgg tcatggaatt accttcaacc tcaagccaga atgcagaatc
     2581 actggctttt ttggttgtgc ttacccatct ctccgcatca cctttggtaa aggttctaag
     2641 ctcaggtgag aacatccctg cctgaacatg agaaaaaaca gggtactcat actcacttct
     2701 aagtgacggc tgcatactaa ccgcttcata catctcgtag atttctctgg cgattgaagg
     2761 gctaaattct tcaacgctaa ctttgagaat ttttgcaagc aatgcggcgt tataagcatt
     2821 taatgcattg atgccattaa ataaagcacc aacgcctgac tgccccatcc ccatcttgtc
     2881 tgcgacagat tcctgggata agccaagttc atttttcttt ttttcataaa ttgctttaag
     2941 gcgacgtgcg tcctcaagct gctcttgtgt taatggtttc ttttttgtgc tcatacgtta
     3001 aatc
//
